# Supplementary material for: Should Peak Dose Be Used to Prescribe Spatially Fractionated Radiation Therapy?—A Review of Preclinical Studies
Source: Cancers (Basel). 2022 Jul 26;14(15):3625. doi: 10.3390/cancers14153625 (PMC9330631; doi:10.3390/cancers14153625)
Supplement: Supplementary file 1 [file cancers-14-03625-s001.zip]

Archive with 3 entries (3 files):
- Supplementary Figures.pdf
- Supplementary_Data curation_MBRT.xlsx
- Supplementary_Data curation_MRT.xlsx
