# Supplementary material for: Should Peak Dose Be Used to Prescribe Spatially Fractionated Radiation Therapy?—A Review of Preclinical Studies
Source: Cancers (Basel). 2022 Jul 26;14(15):3625. doi: 10.3390/cancers14153625 (PMC9330631; doi:10.3390/cancers14153625)
Supplement: Supplementary file 1 [file cancers-14-03625-s001.zip › Supplementary_Data curation_MBRT.xlsx]

## Sheet: MBRT_CuratedData
Reference	Animal	Cancer Type	peak width	ctc	Peak dose	Valley dose	Average Dose	EUD	median survival	median of ctrls
Prezado et al 2019 (protons, RG2)	Rat	RG2			26	21	25		161	20
Prezado et al 2018 (protons, RG2)	Rat	RG2	1100	3200	70	10.8	25		32.5	20
unpublished/RG2 protons	Rat	RG2	1000	2800	57	14	30		40	22
Lamirault et al, Rad Research,/F98 protons	Rat	F98	1100	3200	70	11.5	30		31	15
Lamirault et al, Rad Research,/F98 protons			1100	3200	58	9.5	25		38.5	24.3
sotiropoulous 2021, photons	Rat	RG2	700	1400	64	5.8	22		88	17.6
photons unpublished	Rat	RG2	700	1400	83	7	30		35	21.3
Prezado jsr 2012, 9L	Rat	9L	600	1200	100	9	54		59	18
Rivera et al	Rat	FSA	310	1200	91	6.8	20	47.4	15.67	8.125
Rivera et al	Rat	FSA	310	1200	225	16.7	50	117.3	23.167	8.125
Rivera et al	Rat	FSA	2200	4000	34.5	6.2	17.63	25.1	21.5	8.125
Rivera et al	Rat	FSA	10000	20000	39	3.1	20	30.5	15.6	8.125

## Sheet: MBRT_Calculations
Reference	Animal	Cancer Type	peak width	ctc	Peak dose	Valley dose	PVDR	% V (ratio peak width/valley width)	Average Dose	EUD	median survival	median of ctrls	ILS
Prezado et al 2019 (protons, RG2)	Rat	RG2			26	21	1.2381		25		161	20	705
Prezado et al 2018 (protons, RG2)	Rat	RG2	1100	3200	70	10.8	6.48148	0.52381	25		32.5	20	62.5
unpublished/RG2 protons	Rat	RG2	1000	2800	57	14	4.07143	0.555556	30		40	22	81.8182
Lamirault et al, Rad Research,/F98 protons	Rat	F98	1100	3200	70	11.5	6.08696	0.52381	30		31	15	106.667
Lamirault et al, Rad Research,/F98 protons	Rat	F98	1100	3200	58	9.5	6.10526	0.52381	25		38.5	24.3	58.4362
sotiropoulous 2021, photons	Rat	RG2	700	1400	64	5.8	11.0345	1	22		88	17.6	400
photons unpublished	Rat	RG2	700	1400	83	7	11.8571	1	30		35	21.3	64.3192
Prezado jsr 2012, 9L	Rat	9L	600	1200	100	9	11.1111	1	54		59	18	227.778
Rivera et al	Rat	FSA	310	1200	91	6.8	13.3824	0.348315	20	47.4	15.67	8.125	92.8615
Rivera et al	Rat	FSA	310	1200	225	16.7	13.4731	0.348315	50	117.3	23.167	8.125	185.132
Rivera et al	Rat	FSA	2200	4000	34.5	6.2	5.56452	1.22222	17.63	25.1	21.5	8.125	164.615
Rivera et al	Rat	FSA	10000	20000	39	3.1	12.5806	1	20	30.5	15.6	8.125	92

## Sheet: Final Table
MBRT
Reference	Animal	Tumor type	Width (µm)	Spacing (µm)	peak width / valley width	Peak-dose (Gy)		Valley-dose (Gy)		Average Dose (Gy)	PVDR	Increased Life Span (ILS)	Radiation Facility
Prezado et al 2019	Rat	RG2				26		21		25	1.2	705	Orsay proton therapy centre
Prezado et al 2018	Rat	RG2	1100	3200	0.52381	70		10.8		25	6.48148	62.5	Orsay proton therapy centre
Unpublished	Rat	RG2	1000	2800	0.555556	57		14		30	4.07	82	Orsay proton therapy centre
Lamirault et al, Rad Research	Rat	F98	1100	3200	0.52381	70		11.5		30	6	106	Orsay proton therapy centre
			1100	3200	0.52381	58		9.5		25	6	58	Orsay proton therapy centre
Sotiropoulous 2021	Rat	RG2	700	1400	1	64		5.8		22	11.1	400	Photon SARPP-Curie
Submitted to Clin. Cancer Research	Rat	RG2	700	1400	1	83		7		30	11.8571	64	Photon SARPP-Curie
Prezado jsr 2012	Rat	9L	600	1200	1	100		9		54	11.1111	227.778	Photon SARPP-Curie
Rivera et al	Rat	FSA	310	1200	0.348315	91		6.8		20	13.3	92.82	Photon XRAD-UNC
			310	1200	0.348315	225		16.7		50	13.3	185.12	Photon XRAD-UNC
			2200	4000	1.22222	34.5		6.2		17.63	5.6	164.61	Photon XRAD-UNC
			10000	20000	1	39		3.1		20	12.6	92	Photon XRAD-UNC
Value calculated by us
FSA: Fibrosarcoma Allografts
We decided to keep the most traditional paramenters for this first paper
We decided to present the mean/average dose and explain that it was calculated manually in MRT, while Montecarlo was used for Minibeam
We decided to delete EUD since EUD was calculated in 1 publication only
