# Supplementary material for: Should Peak Dose Be Used to Prescribe Spatially Fractionated Radiation Therapy?—A Review of Preclinical Studies
Source: Cancers (Basel). 2022 Jul 26;14(15):3625. doi: 10.3390/cancers14153625 (PMC9330631; doi:10.3390/cancers14153625)
Supplement: Supplementary file 1 [file cancers-14-03625-s001.zip › Supplementary_Data curation_MRT.xlsx]

## Sheet: MRT_CuratedData
	Reference	Animal	Tumor Type	Number of arrays		Microbeam		Peak-doses					Valley-doses
					Experimental Group	Width (µm)	Spacing (µm)	peak-dose [entrance]	peak-dose [5mm]	peak-dose [7mm]	peak-dose [10mm]	peak-dose [13.6mm]	valley-dose [entrance]	Valley in depth	valley-dose [7mm]	valley-dose [10mm]	valley-dose [13.6mm]	Integrated dose (Average Dose)	Surivival was measured starting from	Survival in days [mean or median]	Survival of the Controls [mean or median]	Radiation Facility	Collimator	Dose-Rate (Gy/s)
	(A Bouchet et al. 2013)	Rat			MRT	50	200			400					18				Tumor initiation	33	19	ESRF
	(Bouchet et al. 2016)	Rat			BB	-	-												Tumor initiation	25	19	ESRF
		Rat			MRT	50	200			200					8.7				Tumor initiation	23.5	19	ESRF
		Rat			MRT	50	200			400					17.4				Tumor initiation	32	19	ESRF
	(Dilmanian et al. 2002)	Rat	Gliosarcoma (9L)	1	MRT	27	50	150				108					20	68	Tumor initiation	98	19	BNL		500 Gy/s for 0.51 mm copper; 800 Gy/s for 0.25 mm of copper
		Rat			MRT		50	250				179					34	113	Tumor initiation	136	19	BNL
		Rat			MRT		50	300				215					40	135	Tumor initiation	55	19	BNL
		Rat			MRT		75	250				179					17	79	Tumor initiation	171	19	BNL
		Rat			MRT		75	300				215					20	95	Tumor initiation	62.5	19	BNL
		Rat			MRT		75	500				359					33	158	Tumor initiation	31	19	BNL
		Rat			MRT		100	500				359					19	118	Tumor initiation	170	19	BNL
		Rat			BB	-	-												Tumor initiation	33.5	19	BNL
	Laissue (Laissue et al. 1998)	Rat	Gliosarcoma (9L)	1	MRT	25	100	625											Tumor initiation	44	20	BNL
	(Miura et al. 2006)	Mouse	Squamous cell carcinoma (SCCVII)	1	MRT	35	200	442											Irradiation	25	6	ESRF
		Mouse			MRT		200	625											Irradiation	29	6	ESRF
		Mouse			MRT		200	884											Irradiation	41	6	ESRF
		Mouse			MRT	70	200	442											Irradiation	38	6	ESRF
		Mouse			BB	-	-												Irradiation	14	6	ESRF
		Mouse			BB	-	-												Irradiation	20	6	ESRF
	(Régnard, Duc, et al. 2008)	Rat	Gliosarcoma (9L)	1	MRT	25	200	625	533		491		8	12.6		12.1			Tumor initiation	40	20	ESRF	Tecomet (tungsten-based alloy)
		Rat			MRT		200	625	533		491		8	12.6		12.1			Tumor initiation	42	20	ESRF	Tecomet (tungsten-based alloy)
		Rat			MRT		200	625	533		491		8	12.6		12.1			Tumor initiation	38.5	20	ESRF	Tecomet (tungsten-based alloy)
		Rat			MRT		100	636	545		504		31.3	38.5		36			Tumor initiation	67	20	ESRF	Tecomet (tungsten-based alloy)
		Rat			BB	-	-												Tumor initiation	37.5	20	ESRF
	(Régnard, Bräuer-Krisch, et al. 2008)	Rat	Gliosarcoma (9L)	1	MRT	25	200	625	533		491		8	12.6		12.1			Tumor initiation	30.5	19	ESRF	Archer (Au & Al foils)
	(Smilowitz et al. 2006)	Rat	Gliosarcoma (9L)	1	MRT	20-39 µm (median 27)	211	625											Tumor initiation	25	21	ESRF	Archer (Au & Al foils)
	(Fernandez-Palomo et al. 2020)	Mouse			MRT	50	200	401.23					7.46						Tumor initiation	10	6	ESRF	EMSC (ESRF-made MSC) Tungsten cabide
	(Eling et al. 2021)	Rat	Gliosarcoma (9L)	1	MRT	50	400			726					10				Tumor initiation	22.5	10.5	ESRF	EMSC (ESRF-made MSC) Tungsten cabide	12-16K
													*not reported. But we extrapolated it from their previous paper.
								Majority of peak-doses were reported at the entrance						Majority of valley-doses were reported in depth
		In red BB groups, these were not included in the study

## Sheet: MRT_Calculations
This table shows the peak and valley doses at the same depth per group/experiment. This allows for the calculation of the Average Dose and PVDR. ILS was also calculated. All formulas are in the spreadsheet
Publication	Animal	Cancer Type	Width (µm)	ctc spacing (µm)	peak width / valley width	Peak-dose in Gy		Valley-dose in Gy (in the tumor)		PVDR	Average Dose	[mean or median] Survival in days	[mean or median] Survival of CONTROLS in days	ILS	Radiation Facility		% Peak dose	% Valley Dose							Survival in days [mean or median]	Survival of the Controls [mean or median]
(A Bouchet et al. 2013)	Rat	9LGS	50	200	0.333333	400	(7mm)	18	(7 mm)	22.2222	113.5	33	19	73.6842	ESRF		0.25	0.75							33	19
(Bouchet et al. 2016)	Rat	9LGS	50	200	0.333333	200	(7mm)	8.7	(7 mm)	22.9885	56.525	23.5	19	23.6842	ESRF		0.25	0.75							23.5	19
	Rat		50	200	0.333333	400	(7mm)	17.4	(7 mm)	22.9885	113.05	32	19	68.4211	ESRF		0.25	0.75							32	19
(Dilmanian et al. 2002)	Rat	9LGS	27	50	1.17391	108	(13.6 mm)	20	(13.6 mm)	5.4	68	98	19	415.789	BNL		0.54	0.46							98	19
	Rat		27	50	1.17391	179	(13.6 mm)	34	(13.6 mm)	5.26471	113	136	19	615.789	BNL		0.54	0.46							136	19
	Rat		27	50	1.17391	215	(13.6 mm)	40	(13.6 mm)	5.375	135	55	19	189.474	BNL		0.54	0.46							55	19
	Rat		27	75	0.5625	179	(13.6 mm)	17	(13.6 mm)	10.5294	79	171	19	800	BNL		0.36	0.64							171	19
	Rat		27	75	0.5625	215	(13.6 mm)	20	(13.6 mm)	10.75	95	62.5	19	228.947	BNL		0.36	0.64							62.5	19
	Rat		27	75	0.5625	359	(13.6 mm)	33	(13.6 mm)	10.8788	158	31	19	63.1579	BNL		0.36	0.64							31	19
	Rat		27	100	0.369863	359	(13.6 mm)	19	(13.6 mm)	18.8947	118	170	19	794.737	BNL		0.27	0.73							170	19
Laissue (Laissue et al. 1998)	Rat	9LGS	25	100	0.333333	625	entrance					44	20	120	BNL		0.25	0.75							44	20
(Miura et al. 2006)	Mouse	SCCVII	35	200	0.212121	442	entrance					25	6	316.667	ESRF		0.175	0.825							25	6
	Mouse		35	200	0.212121	625	entrance					29	6	383.333	ESRF		0.175	0.825							29	6
	Mouse		35	200	0.212121	884	entrance					41	6	583.333	ESRF		0.175	0.825							41	6
	Mouse		70	200	0.538462	442	entrance					38	6	533.333	ESRF		0.35	0.65							38	6
(Régnard, Duc, et al. 2008)	Rat	9LGS	25	200	0.142857	491	(10 mm)	12.1	(10 mm)	41	71.9625	40	20	100	ESRF		0.125	0.875							40	20
	Rat		25	200	0.142857	491	(10 mm)	12.1	(10 mm)	41	71.9625	42	20	110	ESRF		0.125	0.875							42	20
	Rat		25	200	0.142857	491	(10 mm)	12.1	(10 mm)	41	71.9625	38.5	20	92.5	ESRF		0.125	0.875							38.5	20
	Rat		25	100	0.333333	504	(10 mm)	36	(10 mm)	14	153	67	20	235	ESRF		0.25	0.75							67	20
(Régnard, Bräuer-Krisch, et al. 2008)	Rat	9LGS	25	200	0.142857	491	(10 mm)	12.1	(10 mm)	41	71.9625	30.5	19	60.5263	ESRF		0.125	0.875							30.5	19
(Smilowitz et al. 2006)	Rat	9LGS	27	211	0.146739	625	entrance					25	21	19.0476	ESRF		0.127962	0.872038							25	21
(Fernandez-Palomo et al. 2020)	Mouse	B16-F10	50	200	0.333333	401.23	entrance	7.46	(0.3 mm)	53.7842	105.903	10	6	66.6667	ESRF		0.25	0.75							10	6
(Eling et al. 2021)	Rat	9LGS	50	400	0.142857	726	(7mm)	10	(7 mm)	72.6	99.5	22.5	10.5	114.286	ESRF		0.125	0.875							22.5	10.5
Not reported. But we extrapolated it from their previous paper.
Value calculated by us
NOTE: Here the data from BNL is still present. We did not include the data from BNL in the final correlations of our study. The Justification is in the publication (see Materials and Methods, Eligibility Criteria).

## Sheet: Final Table
	Final MRT Table. Extra variables, suchs as, mean survival were not included as they are now represended in the ILS
	Reference	Animal	Tumor type	Width (µm)	Spacing (µm)	peak width / valley width	Peak-dose (Gy)		Valley-dose (Gy)		Average Dose (Gy)	PVDR	Increased Life Span (ILS)	Radiation Facility
	(A Bouchet et al. 2013)	Rat	9LGS	50	200	0.333333	400	(7mm)	18	(7 mm)	113.5	22.2222	73.6842	ESRF
	(Bouchet et al. 2016)	Rat	9LGS	50	200	0.333333	200	(7mm)	8.7	(7 mm)	0	22.9885	23.6842	ESRF
		Rat		50	200	0.333333	400	(7mm)	17.4	(7 mm)	0	22.9885	68.4211	ESRF
	(Miura et al. 2006)	Mouse	SCCVII	35	200	0.212121	442	entrance					316.667	ESRF
		Mouse		35	200	0.212121	625	entrance					383.333	ESRF
		Mouse		35	200	0.212121	884	entrance					583.333	ESRF
		Mouse		70	200	0.538462	442	entrance					533.333	ESRF
	(Régnard, Duc, et al. 2008)	Rat	9LGS	25	200	0.142857	491	(10 mm)	12.1	(10 mm)	0	41	100	ESRF
		Rat		25	200	0.142857	491	(10 mm)	12.1	(10 mm)	0	41	110	ESRF
		Rat		25	200	0.142857	491	(10 mm)	12.1	(10 mm)	0	41	92.5	ESRF
		Rat		25	100	0.333333	504	(10 mm)	36	(10 mm)	0	14	235	ESRF
	(Régnard, Bräuer-Krisch, et al. 2008)	Rat	9LGS	25	200	0.142857	491	(10 mm)	12.1	(10 mm)	0	41	60.5263	ESRF
	(Smilowitz et al. 2006)	Rat	9LGS	27	211	0.146739	625	entrance					19.0476	ESRF
	(Fernandez-Palomo et al. 2020)	Mouse	B16-F10	50	200	0.333333	401.23	entrance	7.46	(0.3 mm)	0	53.7842	66.6667	ESRF
	(Eling et al. 2021)	Rat	9LGS	50	400	0.142857	726	(7mm)	10	(7 mm)	0	72.6	114.286	ESRF
	Not reported. But we extrapolated it from their previous paper.
	Value calculated by us
	We decided to keep the most traditional paramenters for this first paper
	We decided to present the mean/average dose and explain that it was calculated manually in MRT, while Montecarlo was used for Minibeam
	After Contacting Audrey Bouchet, her papers present the MEDIAN Survival time, it was an error in the papers when they wrote mean.
	We decided to delete EUD since EUD was calculated in 1 publication only
